# Supplementary material for: Effects of Saccharomyces cerevisiae and Cyberlindnera fabianii Inoculation on Rice-Flavor Baijiu Fermentation
Source: Foods. 2024 Oct 6;13(19):3175. doi: 10.3390/foods13193175 (PMC11476301; doi:10.3390/foods13193175)
Supplement: Supplementary file 1 [file foods-13-03175-s001.zip]

Archive with 1 entries (1 files):
- foods-3206131-supplementary.pdf
